# Supplementary material for: SIGLEC-5/14 Inhibits CD11b/CD18 Integrin Activation and Neutrophil-Mediated Tumor Cell Cytotoxicity
Source: Int J Mol Sci. 2023 Dec 5;24(24):17141. doi: 10.3390/ijms242417141 (PMC10742634; doi:10.3390/ijms242417141)
Supplement: Supplementary file 1 [file ijms-24-17141-s001.zip]

Archive with 1 entries (1 files):
- ijms-2685183-supplementary.pdf
